# Supplementary material for: MEMMAL: A tool for expanding large-scale mechanistic models with machine learned associations and big datasets
Source: Front Syst Biol. Author manuscript; Available in PMC 2024 Jan 24. (PMC10807051; doi:10.3389/fsysb.2023.1099413)
Supplement: Supplementary Files (zip) [file NIHMS1959801-supplement-Supplementary_Files__zip_.zip › Table1_MEMMAL_ A tool for expanding large-scale mechanistic models with machine learned associations and big datasets.XLSX]

## Sheet: Table S1
enlargeModel
	Read-in associations list
	Read-in GeneReg input file
	Find the unique list of new genes
	# Here, we assumed all new genes should produce mRNA and protein species
	Create mRNA species for new genes
	For each gene, do:
		Create protein species
		Create phosphorylation reaction if the gene is from phosphoprotein measurement
		Create a second phosphorylation reaction if the gene is from doubly-phosphorylated protein measurement
	For each association, do:
		Add gene1 to the TAR'ed genelist
		Add the protein species of gene2 to TAR list
		Assign the TAR sign based on association sign
		Add gene2 to the TAR'ed genelist
		Add the protein species of gene1 to TAR list
		Assign the TAR sign based on association sign
	For each gene, do:
		Create a translation reaction and define its ratelaw
		Create a protein degrafation reaction (assumed to be mass action type)
	Read-in MCF10A omics datasets
	Read-in literature data on rate parameters (Schwanhausser2011)
	Read-in OmicsData input file
	Read-in Species input file
	Read-in Compartments input file
	For each new protein, do:
		Find the protein level data (from MCF10A dataset)
		Convert the mpc to nM
		Add a new row to Species list and define its Compartment, IC, and HGNC name
	For each new mRNA, do:
		Find the mRNA level data (from MCF10A dataset)
		Convert the mpc to nM
		Add a new row to Species list and define its Compartment, IC, and HGNC name
		If the gene was not represented in the model, add the gene as a new row to OmicsData
	Read-in new LINCS omicsdata
	Find the ratios of all protein/mRNA levels to IRF1 levels to harmonize the numbers across datasets
	For each gene, do:
		Update the Species levels using the ratios above
		Update the Omicsdata input for Exp RNA, half-life, kTCd, kTCleak
	Update the GeneReg input file using TAR'ed genes and TAR protein lists from above
		The KA values are assumed as half of initial levels in nM
		The nA (Hill coefficient) is assumed constant here as 4
	Read-in RateLaws input file
		If present, add the new phosphorylation reactions
		Add new translation reactions and define the rate parameter values
		Add new degradation reactions and define the rate parameter values
	Write-out all updated input files
createModel_o4a
	Define model name
	Read-in updated input files
	Follow SPARCED default notebook settings for integrated SBML creation
	Compile the model using AMICI package (default)
runModel
	Define the model name
	Define the omics data filenames
		Read-in the data files
		Calculate fold-change protein levels for IRF1 and PD-L1
		Calculate fold-change mRNA levels for ACSL5, BST2, CLIC2, FAM83D, HIST2H2AA3, and METAP2
		Plot bar plots for EGF-only and EGF+IFNG conditions
	Define output time points
	Define fitted parameter names
	Define fitted parameter values
	Update model parameter values
	Run simulations matching experimental conditions
		Run the model for 1000 hours for steady state
		Run the model for 24 hours with IGF1 to match LINCS experimental conditions
		Run the model for 48 hours with IGF1+EGF or with IGF1+EGF+IFNG
	Plot STAT1*Dn, mSOCS1, SOCS1 levels
	Plot free ppERK and ppAKT levels
	Compare simulations to experimental fold-change levels (six mRNAs and two proteins) from above
	Run the model for 1000 hours for steady state
	Run wild-type simulation
		Run the model for 24 hours with IGF1 to match LINCS experimental conditions
		Run the model for 48 hours with IGF1+EGF+IFNG
	For each new gene, run complete knock-out simulation
		Set gene, mRNA, and protein levels to zero
		Run the model for 24 hours with IGF1 to match LINCS experimental conditions
		Run the model for 48 hours with IGF1+EGF+IFNG
		Plot wild-type vs. knock-out levels of IRF1 and PD-L1 proteins
enlargeSBMLModel
	Define SBML name
	Load the SBML
	Convert the model into Antimony format and write to file
	Read-in the model Antimony file as an array
	Define the new Species, Reaction, Initial Condition, and Parameter file names
	Read-in above files
	Insert the new elements at appropriate positions in the model array
	Write the new model array as an Antimony file
	Load the updated Antimony file
	Convert to SBML and write the new SBML
testMEMMAL
	Call enlargeModel, createModel_o4a, and runModel notebooks
